# Supplementary material for: Investigating the Impact of NMDA Receptor Organization and Biological Sex in the APPswe/PS1dE9 Mouse Model of Alzheimer’s Disease
Source: Int J Mol Sci. 2025 Feb 18;26(4):1737. doi: 10.3390/ijms26041737 (PMC11855313; doi:10.3390/ijms26041737)
Supplement: Supplementary file 1 [file ijms-26-01737-s001.zip]

Archive with 2 entries (2 files):
- Hadzibegovic et al. Tables.xlsx
- Supplementary figures submitted.pdf
