# Supplementary material for: Investigating the Impact of NMDA Receptor Organization and Biological Sex in the APPswe/PS1dE9 Mouse Model of Alzheimer’s Disease
Source: Int J Mol Sci. 2025 Feb 18;26(4):1737. doi: 10.3390/ijms26041737 (PMC11855313; doi:10.3390/ijms26041737)
Supplement: Supplementary file 1 [file ijms-26-01737-s001.zip › Hadzibegovic et al. Tables.xlsx]

## Sheet: Figure1
Figure 1. 8-arm radial maze
	Comparision	Normality	Test			p
Total errors	WT vs APP/PS1	Yes	2way ANOVA	main effect of days	F (9, 279) = 22.98	<0.0001
				main effect of genotype	F (1, 31) = 95.38	<0.0001
				genotype x days	F (9, 279) = 2.726	0.0046
Total errors	APP/PS1 and WT F vs M	Yes	3way ANOVA	main effect of days	F (9, 290) = 14.55	<0.0001
				main effect of sex	F (1, 290) = 13.32	0.0003
				main effect of genotype	F (1, 290) = 215.8	<0.0001
				sex x days	F (9, 290) = 2.135	0.0267
				days x genotype	F (9, 290) = 1.793	0.0691
				sex x genotype	F (1, 290) = 2.531	0.1127
				days x sex x genotype	F (9, 290) = 0.5083	0.8682
Figure 1. Recognition index - Y - maze ITI = 10 min
	Comparision	Mean	SEM (+/-)	Nb of mice	Normality	Test		p
Recognition index	WT	65.28	2.57	23	Yes	t-test	t(40) = 4.81	<0.0001
	APP/PS1	48.18	2.38	19	Yes
	Comparision	Normality	Test			p
Recogntion index	WT vs APP/PS1	Yes	2way ANOVA	main effect of sex	F (1, 38) = 8.224	0.0067
				main effect of genotype	F (1, 38) = 27.20	<0.0001
				genotype x sex	F (1, 38) = 0.05297	0.8192
Figure 1. Amyloid beta accumulation
	Comparision	Mean	SEM (+/-)	Nb of mice	Normality	Test		p
Abeta	WT	88.67	12.02	10	Yes	t-test	t(16) = 15.14	<0.0001
	APP/PS1	2144.65	152.26	8	Yes
	Comparision	Normality	Test			p
Abeta	APP/PS1 F vs M	Yes	2way ANOVA	main effect of genotype	F (1, 14) = 197.9	<0.0001
				main effect of sex	F (1, 14) = 0.08040	0.7809
				sex x genotype	F (1, 14) = 0.2746	0.6085
Supplementary Table S1. Statistical analysis related to Figure 1.

## Sheet: S1
Figure S1. Recognition index - Y-maze ITI = 1 min
	Comparision	Mean	SEM (+/-)	Nb of mice	Normality	Test		p
Recognition index	WT	68.87	2.75	6	Yes	t-test	t(10) = 0.08	0.9378
	APP/PS1	68.25	7.34	6	Yes
Supplementary Table S2. Statistical analysis related to Supplementary Figure S1.

## Sheet: Figure 2
Figure 2. Protein expression
	Comparision	Mean	SEM (+/-)	Nb of mice	Normality	Test		p
PSD-95	WT	0.00	7.97	24	Yes	t-test	t(45) = 2.73	0.009
	APP/PS1	-27.90	6.30	23	Yes
GluN2A	WT	0.00	6.29	14	Yes	Mann-Whitney	U =37	0.0078
	APP/PS1	-38.72	11.82	13	No
	Comparision	Normality	Test			p
PSD-95	APP/PS1 and WT F vs M	Yes	2way ANOVA	main effect of genotype	F (1, 43) = 8.190	0.0065
				main effect of sex	F (1, 43) = 0.7150	0.4025
				sex x genotype	F (1, 43) = 0.7151	0.4025
GluN2A	APP/PS1 and WT F vs M	Yes	2way ANOVA	main effect of genotype	F (1, 23) = 8.926	0.0066
				main effect of sex	F (1, 23) = 0.6181	0.4398
				sex x genotype	F (1, 23) = 0.6181	0.4398
Supplementary Table S3. Statistical analysis related to Figure 2.

## Sheet: S2
Figure S2. Protein expression
	Comparision	Mean	SEM (+/-)	Nb of mice	Normality	Test		p
Synapto.	WT	0.00	4.22	9	Yes	t-test	t(15) = 0.38	0.71
	APP/PS1	2.78	6.04	8	Yes
GluN1	WT	0.00	7.72	9	Yes	t-test	t(15) =0.46	0.65
	APP/PS1	7.07	13.74	8	Yes
GluN2B	WT	0.00	12.26	9	Yes	t-test	t(15) = 0.15	0.88
	APP/PS1	-2.60	12.41	8	Yes
CaMKII	WT	0.00	7.78	9	Yes	t-test	t(15) = 0.03	0.97
	APP/PS1	0.48	13.26	8	Yes
Supplementary Table S4. Statistical analysis related to Supplementary Figure S2.

## Sheet: Figure 3
Figure 3. Protein expression
	Comparision	Normality	Test			p
GluN2B compartment in both males and females	APP/PS1 vs WT	Yes	2way ANOVA	main effect of genotype	F (1, 70) = 1.520e-019	>0.9999
				main effect of compartment	F (1, 70) = 123.0	<0.0001
				genotype x compartment	F (1, 70) = 14.95	0.0002
GluN2B in PSD	APP/PS1 and WT F vs M	Yes	2way ANOVA	main effect of genotype	F (1, 33) = 6.650	0.0146
				main effect of sex	F (1, 33) = 0.1795	0.6745
				sex x genotype	F (1, 33) = 0.01027	0.9199
GluN2B in non-PSD	APP/PS1 and WT F vs M	Yes	2way ANOVA	main effect of genotype	F (1, 33) = 6.650	0.0146
				main effect of sex	F (1, 33) = 0.1795	0.6745
				sex x genotype	F (1, 33) = 0.01027	0.9199
Supplementary Table S5. Statistical analysis related to Figure 3.

## Sheet: S3
Figure S3. Hippocampal accumulation of Aβ1-42
	Comparision	Normality	Test			p
Aβ1-42 PSD vs non-PSD	APP/PS1 vs WT	Yes	2way ANOVA	main effect of genotype	F (1, 24) = 68.78	<0.0001
				main effect of compartement	F (1, 24) = 91.36	<0.0001
				compartement x genotype	F (1, 24) = 63.85	<0.0001
Supplementary Table S6. Statistical analysis related to Supplementary Figure S3.

## Sheet: Figure 4
Figure 4. Recognition index
	Mean	SEM (+/-)	Nb of mice	Normality
aCSF	62.33	2.354	13	Yes
DL-TBOA	52.34	1.614	12	Yes
DL-TBOA+Ifen.	61.16	1.213	10	Yes
DL-TBOA rec.	63.55	3.54	12	Yes
Comparision		Test		P
aCSF vs DL-TBOA		t-test	t(23) = 3.44	0.0022
DL-TBOA vs DL-TBOA rec.		t-test	t(22) = 2.88	0.0086
DL-TBOA vs DL-TBOA+Ifen.		t-test	t(20) = 4.22	0.0004
Figure 4. Distance traveled
	Mean	SEM (+/-)	Nb of mice	Normality
aCSF	268.86	12.91	13	Yes
DL-TBOA	310.68	24.70	12	Yes
DL-TBOA+Ifen.	281.31	20.02	10	Yes
Comparision		Test		P
aCSF vs DL-TBOA vs DL-TBOA+Ifen.		one-way ANOVA	F(2, 32) = 1.70	0.48
Figure 4. Number of open arm entries
	Mean	SEM (+/-)	Nb of mice	Normality
aCSF	20.83	1.28	13	Yes
DL-TBOA	20.25	2.00	12	Yes
DL-TBOA+Ifen.	19.00	1.65	10	Yes
Comparision		Test		P
aCSF vs DL-TBOA vs DL-TBOA+Ifen.		one-way ANOVA	F(2, 32) = 0.24	0.79
Supplementary Table S7. Statistical analysis related to Figure 4.

## Sheet: S4
Figure S4. Recognition index - Y - maze ITI = 10 min
	Comparision	Mean	SEM (+/-)	Nb of mice	Normality	Test		p
Recognition index	aCSF	60.43	3.5	5	yes	t-test	t(4)=0.21	0.84
	aCSF rec.	62.22	6.79	5	yes
Supplementary Table S8. Statistical analysis related to Supplementary Figure S4.
